# Supplementary material for: Does the Temperature of the prise de mousse Affect the Effervescence and the Foam of Sparkling Wines?
Source: Molecules. 2021 Jul 22;26(15):4434. doi: 10.3390/molecules26154434 (PMC8347939; doi:10.3390/molecules26154434)
Supplement: Supplementary file 1 [file molecules-26-04434-s001.zip]

Archive with 1 entries (1 files):
- molecules-1272739-supplementary.pdf
